# Supplementary material for: Allergen-specific circulating CLA+ memory T cells stratify IL-22 response in atopic dermatitis skin
Source: Front Immunol. 2025 Jul 1;16:1599892. doi: 10.3389/fimmu.2025.1599892 (PMC12259416; doi:10.3389/fimmu.2025.1599892)
Supplement: Supplementary file 1 [file Table1.xlsx]

## Sheet: Table S1
Table S1. Clinical features of Patients with AD and control individuals.
Clinical characteristics	Patients with AD	N	Control individuals	N
Age	32,50 (26,50-45,25)	58	58,00 (48,50-78,50)	17
Female gender, n (%)	29 (50,00)	58	8 (47,06)	17
Disease duration	22,00 (9,00-31,00)	57	-	-
Age at disease onset	7,00 (1,00-27,00)	57	-	-
EASI	23,50 (17,40-28,50)	57	-	-
IGA	3,00 (3,00-4,00)	58	-	-
Pruritus (VAS)	8,00 (7,00-9,00)	57	-	-
Eosinophilia (x103/µL)	0,51 (0,24-0,75)	56	-	-
Total IgE (kU/L)	812,4 (193,80-2149)	58	12,30 (2,30-22,45)	17
HDM-sp IgE (OD)	10726 (1712-18801)	58	25,00 (23,00-51,00)	17
SEB-sp IgE (kU/L)	0,18 (0,03-0,99)	52	0,00 (0,00-0,00)	17
Allergic rhinitis, n	31 (54,39)	57	-	-
Allergic Asthma, n	21 (37,50)	56	-	-
Allergic Conjunctivitis, n	23 (40,35)	57	-	-
Food Allergy, n	13 (24,07)	54	-	-
Categorical variables are presented as counts (percentages) and numerical variables are presented as medians (25th-75th percentiles). AD, atopic dermatitis; EASI, eczema area and severity index; HDM, house dust mite; IGA, investigator’s global assessment; OD, optical density; SEB, staphylococcal enterotoxin B; sp, specific; VAS, visual analogue scale.

## Sheet: Table S2
Table S2. Taqman probes for quantitative real-time PCR.
	Taqman probe
IL22	Hs01574154_m1
IL20	Hs00218888_m1
IL13	Hs00174379_m1
IL17A	Hs00174383_m1
IFNG	Hs00174143_m1
RPLP0	Hs99999902_m1

## Sheet: Table S3
Table S3. Clinical characteristics comparing the IL22P and IL22NP groups.
	IL22P		IL22NP
Clinical characteristics	Median (25-75% percentiles) or Total number (%)	N	Median (25-75% percentiles) or Total number (%)	N	P-value
Age	27,00 (22,00-44,50)	17	35,00 (27,00-47,00)	41	0.19
Female gender, n	6 (35,29%)	17	24 (58,54%)	41	0.15
Disease duration	20,00 (12,00-25,00)	17	22,50 (7,25-32,75)	40	0.58
Age at disease onset	7,00 (1,00-29,00)	17	7,00 (1,00-27,00)	40	0.73
EASI	22,00 (18,00-27,85)	17	24,25 (17,20-30,65)	40	0.76
IGA	3,00 (3,00-4,00)	17	3,00 (3,00-4,00)	41	>,99
Pruritus (VAS)	7,00 (7,00-10,00)	17	8,00 (6,25-9,00)	40	0.72
Eosinophilia (x103/µL)	0,44 (0,00-0,80)	15	0,51 (0,26-0,75)	41	0.48
Total IgE (kU/L)	1226 (357,80-4133)	17	551,90 (92,95-1944)	41	0.09
Allergic rhinitis, n	9 (52,94%)	17	22 (55,00%)	40	>,99
Allergic asthma, n	5 (31,25%)	16	17 (42,50%)	40	0.55
Allergic conjunctivitis, n	8 (47,06%)	17	16 (40,00%)	40	0.77
Food allergy, n	3 (20,00%)	15	11 (28,21%)	39	0.73
Categorical variables are presented as counts (percentages) and numerical variables are presented as medians (25th-75th percentiles). AD, atopic dermatitis; EASI, eczema area and severity index; IGA, investigator’s global assessment; VAS, visual analogue scale.
